# Supplementary material for: Evaluation of Quality Parameters and Functional Activity of Ottobratica Extra Virgin Olive Oil Enriched with Zingiber officinale (Ginger) by Two Different Enrichment Processes during One-Year Storage
Source: Foods. 2023 Oct 18;12(20):3822. doi: 10.3390/foods12203822 (PMC10606614; doi:10.3390/foods12203822)
Supplement: Supplementary file 1 [file foods-12-03822-s001.zip]

Archive with 1 entries (1 files):
- Supplementary (figure+caption).pdf
